# Supplementary material for: Supervised learning using routine surveillance data improves outbreak detection of Salmonella and Campylobacter infections in Germany
Source: PLoS One. 2022 May 5;17(5):e0267510. doi: 10.1371/journal.pone.0267510 (PMC9070876; doi:10.1371/journal.pone.0267510)
Supplement: S1 File — R source code of the supervised HMM. (R) [file pone.0267510.s004.R]

getAlpha = function(hmm) {
  nObservations = nrow(hmm$emissionProbs)
  alpha = matrix(0, ncol=length(hmm$startProbs), nrow=nObservations)
  resc =  rep(0, nObservations)
  
  for(i in hmm$States) {
    alpha[1,i] = hmm$startProbs[i]*hmm$emissionProb[i,1]
    resc[1] = resc[1] + alpha[1,i]
  }
  resc[1] = 1/resc[1]
  
  for(i in hmm$States) {
    alpha[1,i] = resc[1]*alpha[1,i]
  }
  
  for(t in 2:nObservations) {
    resc[t] = 0
    for(i in hmm$States) {
      for(k in hmm$States) {
        alpha[t,i] = alpha[t,i] + alpha[t-1,k]*hmm$transProb[k,i]
      }
      alpha[t,i] = alpha[t,i]*hmm$emissionProb[t,i]
      resc[t] = resc[t] + alpha[t,i]
    }
    resc[t] = 1/resc[t]
    
    for(i in hmm$States) {
      alpha[t,i] = resc[t]*alpha[t,i]
    }
  }
  alpha
}


fit.survGLM.sharedSize = function(trainData, predData) {
  
  myformula = "observed ~ 1 + region + wtime*region + cos52*region + sin52*region + state"
  suppressWarnings(myglm <- glm.nb(myformula, data=trainData))
  
  stateProb = table(trainData[,"state"])[c("0", "1")]
  stateProb = stateProb/sum(stateProb)
  
  transMat = Reduce("+", lapply(split(trainData, trainData$region), function(x) table(factor(x$state[1:(nrow(x)-1)], levels=c(0,1)), factor(x$state[2:nrow(x)], levels=c(0,1)))))
  transMat = t(apply(transMat, 1, function(x) x/sum(x)))
  
  predMean = predict(myglm, newdata=predData, type="response")
  
  size = rep(myglm$theta, length(unique(predData$region)))
  names(size) = as.character(unique(predData$region))
  pred_by_region = as.list(tapply(predMean, INDEX=predData$region, function(x) matrix(x, ncol=2)))
  
  list(predictions=pred_by_region, theta=size, predData=predData)
}


glm.nb.loglik <- function(n, th, mu, y, w) {
  sum(w * (lgamma(th + y) - lgamma(th) - lgamma(y + 1) + th * log(th) + y * 
             log(mu + (y == 0)) - (th + y) * log(th + mu)))
} 


survGLM.optim = function(modelData, y, thetas, region2var) {
  
  all_theta = rep(NA, nrow(modelData))
  for(n in names(region2var)) {
    all_theta[region2var[[n]]] = thetas[n]
  }
  fam = negative.binomial(theta=all_theta)
  suppressWarnings(glm_fitted <- glm.fit(x=modelData, y=y, family = fam))
  
  w = rep(1, nrow(modelData))
  iter = 0
  denom1 = sqrt(2 * max(1, glm_fitted$df.residual))
  denom2 = 1 
  del = 1
  mu = glm_fitted$fitted.values
  new_loglik = glm.nb.loglik(n=length(mu), th=all_theta, mu=mu, y=y, w=w)
  old_loglik = new_loglik + 2 * denom1
   
  while ((iter <- iter + 1) <= 25 && (abs(old_loglik - new_loglik)/denom1 + abs(del)/denom2) > 1e-08) {
    eta <- fam$linkfun(mu)
    suppressWarnings(fit <- glm.fit(x = modelData, y = y, w = w, etastart = eta, family = fam))
    
    old_thetas = thetas
    new_thetas = thetas
    all_theta = rep(NA, nrow(modelData))
    for(n in names(region2var)) {
      curr_fitted = glm_fitted$fitted.values[region2var[[n]]]
      curr_y = y[region2var[[n]]] 
      w_curr = rep(1, length(curr_y))
      curr_theta <- tryCatch(
        suppressWarnings(theta.ml(curr_y, curr_fitted, sum(w_curr), w_curr, limit = 25)), 
        error = function(e) {
          thetas[n]
        })
      new_thetas[n] = curr_theta[1]
      all_theta[region2var[[n]]] = new_thetas[n]
    }
    
    thetas = new_thetas
    fam = negative.binomial(theta=all_theta)
    
    mu = fit$fitted.values
    del = old_thetas - new_thetas
    old_loglik = new_loglik
    new_loglik = glm.nb.loglik(n=length(mu), th=all_theta, mu=mu, y=y, w=w)
    
    DEBUG = TRUE
    if (round(new_loglik - old_loglik, 8) < 0 & DEBUG) {
      message(sprintf("LogLik decrease: %f - %f = %f", 
                      new_loglik, old_loglik, new_loglik-old_loglik), domain = NA)
      print(names(region2var))
    }
  }
  list(fit=fit, thetas=thetas)
}
  


fit.survGLM = function(trainData, predData) {
 
  curr_form = "observed ~ 1 + wtime + cos52 + sin52 + state"
  suppressWarnings(thetas <- sapply(split(trainData, trainData$region), function(x) glm.nb(curr_form, data=x)$theta))
  
  myformula = "observed ~ 1 + region + wtime*region + cos52*region + sin52*region + state"
  mf = model.frame(as.formula(myformula), data=trainData)
  y = model.response(mf, type="numeric")
  modelData = model.matrix(as.formula(myformula), trainData)
  
  regions = unique(as.character(trainData$region)) 
  region2var = lapply(regions, function(x) which(colnames(modelData) %in% 
                                                         paste("region", x, c("", ":wtime", ":cos52", ":sin52"), sep="")))
  names(region2var) = regions
  notZero = sapply(region2var, length)!=0
  region2var[notZero] = lapply(region2var[notZero], function(x) which(apply(modelData[,x],1, function(y) any(y!=0))))
  region2var[[names(region2var)[!notZero]]] = setdiff(1:nrow(modelData), unlist(region2var))

  # Fit GLM
  fit_res = survGLM.optim(modelData, y, thetas, region2var)
  thetas = fit_res$thetas
  fit = fit_res$fit 
  
  modelDataPred = model.matrix(as.formula(myformula), predData)
  region2var_pred = lapply(regions, function(x) which(colnames(modelDataPred) %in% 
                                                              paste("region", x, c("", ":wtime", ":cos52", ":sin52"), sep="")))
  names(region2var_pred) = regions
  notZero = sapply(region2var_pred, length)!=0
  region2var_pred[notZero] = lapply(region2var_pred[notZero], function(x) which(apply(modelDataPred[,x],1, function(y) any(y!=0))))
  region2var_pred[[names(region2var_pred)[!notZero]]] = setdiff(1:nrow(modelDataPred), unlist(region2var_pred))
  
  predicted = exp(modelDataPred %*% fit$coefficients)
  pred_by_region = lapply(region2var_pred, function(x) matrix(predicted[x], ncol=2))

  list(predictions=pred_by_region, theta=thetas, predData=predData)
}


survHMM2 = function(allSts, myRange, pastWeeksNotIncluded = 26, b = 5, freq = 52.17857, shared.theta = FALSE) {
  require(MASS)
  orig_names =  names(allSts)
  names(allSts) = gsub(" ", "", names(allSts))
  take = 1:length(allSts) 
  
  observed_mat = do.call("cbind", lapply(allSts[take], function(x) x@observed))
  colnames(observed_mat) = names(allSts)[take]
  states_mat = do.call("cbind", lapply(allSts[take], function(x) x@state))
  colnames(states_mat) = names(allSts)[take]
  sin52 = sin(2*pi*(1:nrow(observed_mat))/freq)
  cos52 = cos(2*pi*(1:nrow(observed_mat))/freq)
  wtime = 1:nrow(observed_mat)
  all_results = list()
  for(i in myRange) {
     print(i)
    trainRegion = (i-(b*round(freq)+1)):(i-pastWeeksNotIncluded)
    region = unlist(lapply(colnames(observed_mat), function(x) rep(x, length(trainRegion))))
    
    trainData = data.frame(observed=as.vector(observed_mat[trainRegion,]), state=as.vector(states_mat[trainRegion,]),
                           sin52=rep(sin52[trainRegion], length(take)), 
                           cos52=rep(cos52[trainRegion], length(take)), region=region, 
                           wtime=rep(wtime[trainRegion], length(take)))
    
    curr_form = "observed ~ 1 + wtime + cos52 + sin52 + state"
    noError <- sapply(split(trainData, trainData$region), function(x) {
      tryCatch({
        suppressWarnings(glm.nb(curr_form, data=x))
        TRUE}, 
        error = function(e) {
              FALSE
      })
    })
   
    takeRegion = names(noError)[noError]
    trainData = trainData[as.character(trainData$region) %in% takeRegion,]
    trainData$region = factor(trainData$region, levels=takeRegion)
    
    predRegion = (i-(b*round(freq)+1)):i # (i-pastWeeksNotIncluded+1):i # 
    region = unlist(lapply(colnames(observed_mat), function(x) rep(x, length(predRegion))))
    predData_0 = data.frame(observed=as.vector(observed_mat[predRegion,]), state=rep(0, length(predRegion)*length(take)),
                            sin52=rep(sin52[predRegion], length(take)), 
                            cos52=rep(cos52[predRegion], length(take)), region=region, 
                            wtime=rep(wtime[predRegion], length(take)))
    predData_1 = data.frame(observed=as.vector(observed_mat[predRegion,]), state=rep(1, length(predRegion)*length(take)),
                            sin52=rep(sin52[predRegion], length(take)), 
                            cos52=rep(cos52[predRegion], length(take)), region=region, 
                            wtime=rep(wtime[predRegion], length(take)))
    predData = rbind(predData_0, predData_1)
    
    # predData = rbind(trainData, predData)
    
   # suppressWarnings(thetas <-sapply(split(trainData, trainData$region), function(x) glm.nb(curr_form, data=x)))
    
    library(MASS)
    all_results[[as.character(i)]] = tryCatch({
      predRes = NULL
      if(shared.theta) {
        predRes = fit.survGLM.sharedSize(trainData, predData)
      }
      else {
        predRes = fit.survGLM(trainData, predData) 
      }
      
      stateProb = trainData[which(trainData$wtime == min(trainData$wtime)),]
      stateProb = table(factor(stateProb$state, levels=c(0,1)))[c("0", "1")]
      stateProb = stateProb/sum(stateProb)
      
      transMat = Reduce("+", lapply(split(trainData, trainData$region), function(x) table(factor(x$state[1:(nrow(x)-1)], levels=c(0,1)), factor(x$state[2:nrow(x)], levels=c(0,1)))))
      transMat = t(apply(transMat, 1, function(x) x/sum(x)))
      #print(predRes$theta)
      posterior_prob = do.call("rbind", lapply(colnames(observed_mat), function(x) {
        post = matrix(NA, ncol=5, nrow=1)
        
        if(x %in% takeRegion) {
          emissionProb = matrix(dnbinom(predRes$predData[as.character(predRes$predData$region)==x,]$observed, mu=predRes$predictions[[x]], size=predRes$theta[x]),ncol=2)
          curr_states = states_mat[trainRegion,x]
          emissionProb[which(curr_states==1),1] = 0
          emissionProb[which(curr_states==0),2] = 0
         # print()
        #  print(cbind(emissionProb, c(curr_states, rep(NA, length((i-pastWeeksNotIncluded+1):i)))))
          
          curr_post = getAlpha(hmm=list(emissionProbs=emissionProb, 
                                            transProb=transMat,
                                            startProbs=stateProb,
                                            States=1:2))
          
          post[,1:2] = curr_post[nrow(curr_post),]
          
          bckg_obs = predRes$predData[as.character(predRes$predData$region)==x & predRes$predData$state==0,]$observed
          bckg_obs = bckg_obs[length(bckg_obs)]
          bckg_predMean = predRes$predictions[[x]][,1]
          bckg_predMean = bckg_predMean[length(bckg_predMean)]
          pval = pnbinom(bckg_obs-1, mu=bckg_predMean, size=predRes$theta[x], lower.tail = FALSE)
          post[,3] = pval
          post[,4] = bckg_predMean
          oubtr_predMean = predRes$predictions[[x]][,2]
          oubtr_predMean = oubtr_predMean[length(oubtr_predMean)]
          post[,5] = oubtr_predMean
        }
        
        post
      }))
      rownames(posterior_prob) = orig_names
      posterior_prob
    }, error = function(e) {
      
      print(e)
      post = matrix(NA, ncol=5, nrow=ncol(observed_mat))
      rownames(post) = orig_names
      post
    })
  }
  all_results
}
